# Supplementary material for: Polygenic scores capture genetic modification of the adiposity-cardiometabolic risk factor relationship
Source: medRxiv. 2025 Apr 10:2025.04.09.25324066. Preprint. [Version 1] doi: 10.1101/2025.04.09.25324066 (PMC12036401; doi:10.1101/2025.04.09.25324066)
Supplement: Supplement 2 [file media-2.xlsx]

## Sheet: Table of contents
Supp. Table S1: UKB population description
Supp. Table S2: UKB biomarker metadata
Supp. Table S3: UKB PGSxBMI results
Supp. Table S4: UKB LDSC results
Supp. Table S5: AoU population
Supp. Table S6: AoU biomarker metadata
Supp. Table S7: AoU PGSxBMI results
Supp. Table S8: AoU vs. UKB results
Supp. Table S9: ALT iPGS variant annotation
Supp. Table S10: MAGMA gene set enrichment of ALT GWAS and iGWAS summary statistics

## Sheet: UKB population
subset	Training set	Validation set	Testing set
N	253536	36220	72439
Sex, % female	55.9	55.7	55.9
Age, years	56.0 (8.1)	56.0 (8.1)	56.0 (8.1)
BMI, kg/m^2	27.1 (4.5)	27.1 (4.5)	27.1 (4.5)

## Sheet: UKB biomarker metadata
Cardiometabolic risk factor	Units	UKB Field	Log-transformed
hsCRP	mg/L	30710	Yes
HbA1c	mmol/mol	30750	No
LDL-C	mmol/L	30780	No
TG	mmol/L	30870	Yes
ALT	U/L	30620	Yes
GGT	U/L	30730	Yes
HDL-C	mmol/L	30760	No
Albumin	g/L	30600	No
LipA	nmol/L	30790	Yes
Vitamin D	nmol/L	30890	No
ApoA	g/L	30630	No
ApoB	g/L	30640	No
AST	U/L	30650	Yes
Cholesterol	mmol/L	30690	No
Creatinine	umol/L	30700	No
cystatin C	mg/L	30720	Yes
Bilirubin-Direct	umol/L	30660	Yes
Glucose	mmol/L	30740	No
SHBG	nmol/L	30830	No
Bilirubin-Total	umol/L	30840	Yes

## Sheet: UKB PGS results
Biomarker	PGS Type	Optimal threshold	PGSxBMI estimate	Z-statistic	P-interaction
ggt_log	vpgs	Pt_0.05	0.10412409633727635	19.55897045447827	5.3e-85
ast_log	ipgs	Pt_5e-08	0.0496525	15.189517306402907	4.85e-52
hba1c	mpgs	Pt_0.05	0.041394	15.168551850871951	6.68e-52
ast_log	vpgs	Pt_5e-08	0.047065159400895853	14.357183204941522	1.09e-46
bilirubin_dir_log	ipgs	Pt_5e-08	0.0434269	13.842612366334663	1.6e-43
alt_log	ipgs	Pt_5e-08	0.0384263	12.51066295211953	7.02e-36
shbg	mpgs	Pt_0.0005	-0.033736	-11.624	3.3e-31
hdl	ipgs	Pt_5e-08	0.0342113	11.543523475699622	8.43e-31
bilirubin_dir_log	mpgs	Pt_5e-08	-0.0351305	-10.7573	5.73e-27
shbg	ipgs	Pt_5e-07	0.0308167	10.250124717302993	1.23e-24
hdl	mpgs	Pt_0.05	-0.0306193	-9.95154	2.56e-23
bilirubin_tot_log	ipgs	Pt_5e-08	0.028921597337575218	9.746589234780455	1.96e-22
hscrp_log	ipgs	Pt_5e-07	0.028667854170718546	9.293008929557121	1.53e-20
chol_statinadj	ipgs	Pt_5e-08	0.028190342554271025	8.629455163860312	6.27e-18
alt_log	mpgs	Pt_5e-05	0.0256644	8.538482940613262	1.38e-17
apoB_statinadj	ipgs	Pt_5e-07	0.0253971	7.828355593020248	5e-15
hscrp_log	vpgs	Pt_5e-07	0.023099283470759995	7.590595166350855	3.22e-14
tg_log	mpgs	Pt_5e-08	0.022345905481055875	7.477244064059417	7.66e-14
bilirubin_tot_log	mpgs	Pt_5e-08	-0.0194425	-6.76655	1.33e-11
apoB_statinadj	mpgs	Pt_5e-07	0.0189443	6.204022463741104	5.53e-10
apoA	ipgs	Pt_5e-07	0.016916224692341778	5.317012383134282	1.06e-07
chol_statinadj	vpgs	Pt_5e-08	0.0170969	5.271502868006133	1.36e-07
tg_log	vpgs	Pt_5e-08	0.0156691	5.122572682520794	3.02e-07
vitD	mpgs	Pt_5e-08	-0.0160368	-4.84878	1.24e-06
ast_log	mpgs	Pt_5e-05	0.014776613208472626	4.647473794428994	3.37e-06
hscrp_log	mpgs	Pt_0.005	-0.0142809	-4.44985	8.6e-06
ldl_statinadj	ipgs	Pt_5e-08	0.012940537236225996	3.932965498760345	8.4e-05
creatinine	mpgs	Pt_5e-08	0.0095546	3.5866207299416852	0.000335
apoA	mpgs	Pt_0.05	-0.0110925	-3.40899	0.000652
chol_statinadj	mpgs	Pt_5e-06	0.00961839	3.1452904021589396	0.00166
ggt_log	ipgs	Pt_5e-07	0.00856284	2.7649926629746093	0.00569
glu	mpgs	Pt_0.005	0.00899881	2.5674502476118106	0.0102
creatinine	ipgs	Pt_0.05	0.00705841	2.5240150721406396	0.0116
cysC_log	mpgs	Pt_0.005	0.00668159	2.380445015141375	0.0173
cysC_log	vpgs	Pt_0.0005	-0.00847175	-2.31581	0.0206
cysC_log	ipgs	Pt_5e-05	0.00704146	2.3086381642481957	0.021
tg_log	ipgs	Pt_5e-05	0.0069519	2.2496906776965413	0.0245
ldl_statinadj	mpgs	Pt_5e-06	0.00668236	2.195983356147287	0.0281
ldl_statinadj	vpgs	Pt_5e-05	0.00692994	2.1105060345246778	0.0348
ggt_log	mpgs	Pt_0.05	0.00605526	2.009114200062615	0.0445
vitD	vpgs	Pt_0.05	-0.0065629	-1.94616	0.0516
alb	ipgs	Pt_0.0005	0.00682118	1.9399534708373427	0.0524
shbg	vpgs	Pt_0.0005	0.012066568907975115	1.9129134881399534	0.0558
lipA_log	mpgs	Pt_0.05	-0.00650504	-1.72659	0.0842
bilirubin_dir_log	vpgs	Pt_0.0005	-0.00563748	-1.45997	0.144
alb	mpgs	Pt_5e-05	0.0047785	1.395365328102463	0.163
glu	vpgs	Pt_0.005	0.015831136927901213	1.3776968806333074	0.168
lipA_log	vpgs	Pt_0.0005	0.00412771	1.0923056191022766	0.275
creatinine	vpgs	Pt_5e-05	-0.00307117	-0.909221	0.363
hba1c	vpgs	Pt_0.05	0.00461968	0.9026399285725782	0.367
lipA_log	ipgs	Pt_5e-05	-0.00321664	-0.83101	0.406
apoA	vpgs	Pt_0.05	-0.00739123	-0.660372	0.509
vitD	ipgs	Pt_0.05	0.00193878	0.5686904622639313	0.57
glu	ipgs	Pt_5e-06	-0.00183452	-0.521614	0.602
hba1c	ipgs	Pt_5e-05	0.00122343	0.3852314756181133	0.7
bilirubin_tot_log	vpgs	Pt_0.0005	0.000964729	0.29432393930173817	0.769
hdl	vpgs	Pt_0.05	0.00159731	0.17202351668072646	0.863
alt_log	vpgs	Pt_5e-08	4.497347521891533e-4	0.14740531957211042	0.883
apoB_statinadj	vpgs	Pt_5e-08	-0.000410156	-0.125177	0.9
alb	vpgs	Pt_0.05	-2.95332e-05	-0.00829541	0.993

## Sheet: UKB LDSC results
CRF	rho_g	P-value
alt_log	0.51	5.7e-14
ggt_log	0.5	8.5e-8
hba1c	0.44	1.5e-6
tg_log	0.37	4.5e-6
ast_log	0.33	3.1e-5
creatinine	0.41	2e-4
shbg	-0.25	2e-4
hdl	-0.39	5e-4
vitD	-0.44	0.029
chol_statinadj	0.26	0.077
alb	0.19	0.08
apoB_statinadj	0.13	0.23
ldl_statinadj	0.11	0.27
bilirubin_tot_log	-0.06	0.6
hscrp_log	-0.09	0.63
apoA	-0.06	0.73
bilirubin_dir_log	-0.05	0.76
lipA_log	NA	NA
cysC_log	NA	NA
glu	NA	NA

## Sheet: AoU population
N	90386
Sex, % female	Female (59258; 65.6%), Male (29343; 32.5%), No answer (819; 0.9%), Other (966; 1.1%)
Age, years	54.3 (16.3)
Genetically predicted ancestry	AFR (17361; 19.2%), AMR (13330; 14.7%), EAS (1912; 2.1%), EUR (56237; 62.2%), MID (379; 0.4%), SAS (1167; 1.3%)
BMI, kg/m^2	29.7 (7.2)

## Sheet: AoU biomarker metadata
Biomarker	Concept names	Valid units
alb	Albumin [Mass/volume] in Serum or Plasma; Albumin [Mass/volume] in Serum or Plasma by Electrophoresis	gram per liter
alt	Alanine aminotransferase [Enzymatic activity/volume] in Serum or Plasma	unit per liter; No matching concept; U/L; IU/L; u/L
apoA	Apolipoprotein A-I [Mass/volume] in Serum or Plasma	milligram per deciliter; mg/dL
apoB	Apolipoprotein B [Mass/volume] in Serum or Plasma	milligram per deciliter; mg/dL
ast	Aspartate aminotransferase [Enzymatic activity/volume] in Serum or Plasma	unit per liter; No matching concept; U/L; IU/L; u/L
bilirubin_dir	Bilirubin.direct [Mass/volume] in Serum or Plasma	milligram per deciliter; mg/dL
bilirubin_tot	Bilirubin.total [Mass/volume] in Serum or Plasma	milligram per deciliter; mg/dL
chol	Cholesterol [Mass/volume] in Serum or Plasma	milligram per deciliter; mg/dL
creatinine	Creatinine [Mass/volume] in Serum or Plasma	milligram per deciliter; mg/dL
cysC	Cystatin C [Mass/volume] in Serum or Plasma	milligram per liter; mg/L
ggt	Gamma glutamyl transferase [Enzymatic activity/volume] in Serum or Plasma	unit per liter; No matching concept; U/L; IU/L; u/L
glu	Glucose [Mass/volume] in Serum or Plasma	milligram per deciliter; mg/dL
hba1c	Hemoglobin A1c/Hemoglobin.total in Blood; Hemoglobin A1c/Hemoglobin.total in Blood by HPLC	% of total; Percent; Percentage unit; percent; percent hemoglobin; percent hemoglobin A1c
hdl	Cholesterol in HDL [Mass/volume] in Serum or Plasma; Cholesterol in HDL [Mass/volume] in Serum or Plasma by Electrophoresis	milligram per deciliter; mg/dL
hscrp	C reactive protein [Mass/volume] in Serum or Plasma; C reactive protein [Mass/volume] in Serum or Plasma by High sensitivity method	milligram per deciliter; mg/dL
ldl	Cholesterol in LDL [Mass/volume] in Serum or Plasma by calculation; Cholesterol in LDL [Mass/volume] in Serum or Plasma by Direct assay; Cholesterol in LDL [Mass/volume] in Serum or Plasma by Electrophoresis	milligram per deciliter; mg/dL
lipA	Lipoprotein a [Mass/volume] in Serum or Plasma	milligram per deciliter; mg/dL
shbg	Sex hormone binding globulin [Moles/volume] in Serum or Plasma	nanomole per liter; nmol/L
tg	Triglyceride [Mass/volume] in Serum or Plasma	milligram per deciliter; mg/dL
vitD	25-hydroxyvitamin D3 [Mass/volume] in Serum or Plasma; Cholecalciferol (Vit D3) [Mass/volume] in Serum or Plasma	nanogram per milliliter

## Sheet: AoU PGS results
Biomarker	PGS Type	# variants (UKB score)	# variants (AoU calculation)	PGSxBMI estimate	Z-statistic	P-interaction	N
hscrp_log	mpgs	15462	4820	0.012513301236983779	1.4337951283107735	0.152	11278
hscrp_log	ipgs	22	21	0.00745358	0.8401702780486717	0.401	11278
hscrp_log	vpgs	57	54	-0.0112649	-1.28655	0.198	11278
hba1c	mpgs	7145	4790	-0.00408189	-0.993615	0.32	47119
hba1c	ipgs	1	1	0.00588871	1.3319994819973413	0.183	47119
hba1c	vpgs	21396	4884	-0.00741194	-1.92945	0.0537	47119
ldl	mpgs	2281	2198	-0.00279494	-0.655826	0.512	53241
ldl	ipgs	29	27	0.00388362	0.8991955112176976	0.369	53241
ldl	vpgs	413	405	-0.00663757	-1.5776	0.115	53241
tg_log	mpgs	1242	1193	0.00773174	2.0700158672903766	0.0385	62937
tg_log	ipgs	8	8	0.012617871232534175	3.2983368024346253	0.000973	62937
tg_log	vpgs	115	112	0.00237543	0.6407669969801632	0.522	62937
alt_log	mpgs	331	318	0.0284988	7.418297121423012	1.2e-13	62634
alt_log	ipgs	11	11	0.034682596709038234	8.911404559849245	5.17e-19	62634
alt_log	vpgs	40	40	0.041538976971006114	10.75239796094401	6.1e-27	62634
ggt_log	mpgs	6753	4822	0.016165772841122594	1.2426912753093078	0.214	5523
ggt_log	ipgs	3	3	0.00594918	0.4601577400361846	0.645	5523
ggt_log	vpgs	148	145	0.00661956	0.5209882493748648	0.602	5523
hdl	mpgs	69295	4815	-0.033466	-9.65952	4.64e-22	62350
hdl	ipgs	5	5	0.036432291042088005	10.451218803040774	1.52e-25	62350
hdl	vpgs	536	530	-0.0294147	-8.49383	2.04e-17	62350
alb	mpgs	875	841	0.00196296	0.49940209880442016	0.617	60512
alb	ipgs	53784	4841	0.00158483	0.4075500277045245	0.684	60512
alb	vpgs	1291	1253	6.032302358088597e-4	0.15619205931222935	0.876	60512
lipA_log	mpgs	568	564	0.0509464	0.9417084499953332	0.347	383
lipA_log	ipgs	7103	4854	-0.0153086	-0.217116	0.828	383
lipA_log	vpgs	1850	1812	-0.00755882	-0.108612	0.914	383
vitD	mpgs	301	289	-0.00749027	-1.40602	0.16	27549
vitD	ipgs	2	2	0.0144625	2.777265657725935	0.00549	27549
vitD	vpgs	12332	4848	-0.00752854	-1.44713	0.148	27549
apoA	mpgs	15064	4816	-0.00906481	-0.159539	0.873	346
apoA	ipgs	8	8	-0.0171467	-0.253621	0.8	346
apoA	vpgs	208	200	0.00645056	0.10623482477006595	0.915	346
apoB	mpgs	1678	1615	0.16304207004026097	3.277614625347706	0.00114	437
apoB	ipgs	10	10	0.1238505351178492	2.1483396887468826	0.0323	437
apoB	vpgs	11830	4858	-0.0320786	-0.511789	0.609	437
ast_log	mpgs	64536	4815	0.012450375580012994	3.365581977269612	0.000764	69777
ast_log	ipgs	11	11	0.0443714	11.656198574702573	2.28e-31	69777
ast_log	vpgs	15	15	0.042885	11.23129271847971	3.03e-29	69777
chol	mpgs	1647	1588	0.00377768	1.0008839267876686	0.317	63304
chol	ipgs	12	12	0.0233108	5.9586227526384565	2.56e-09	63304
chol	vpgs	76234	4882	-8.11279e-05	-0.0217585	0.983	63304
creatinine	mpgs	618	588	0.00211557	0.701753	0.483	76321
creatinine	ipgs	13974	4844	0.00147331	0.4940811226920035	0.621	76321
creatinine	vpgs	173	170	9.758070500080726e-4	0.332363	0.74	76321
cysC_log	mpgs	992	958	-0.0163877	-0.356338	0.722	573
cysC_log	ipgs	13624	4857	-0.00523089	-0.115532	0.908	573
cysC_log	vpgs	11259	4868	0.0495134	1.102564674809455	0.271	573
bilirubin_dir_log	mpgs	269	254	-0.00693411	-1.1122	0.266	26342
bilirubin_dir_log	ipgs	13	13	0.00841411	1.39979	0.162	26342
bilirubin_dir_log	vpgs	168	161	-0.00715423	-1.16126	0.246	26342
bilirubin_tot_log	mpgs	379	355	-0.0159461	-4.48841	7.19e-06	67624
bilirubin_tot_log	ipgs	5	5	0.035799963885690074	10.349291516093615	4.4e-25	67624
bilirubin_tot_log	vpgs	357	345	-0.0132291	-3.75457	0.000174	67624
glu	mpgs	1896	1833	0.00931455	2.6704509433992296	0.00758	75604
glu	ipgs	13536	4883	0.0087038	2.5140225302220136	0.0119	75604
glu	vpgs	46	45	-0.00155558	-0.472762	0.636	75604
shbg	mpgs	5461	4810	-0.047375	-2.49477	0.0127	2211
shbg	ipgs	15	15	0.011186321100973574	0.587028	0.557	2211
shbg	vpgs	85	82	-0.030575	-1.73962	0.0821	2211

## Sheet: AoU vs UKB
Biomarker	PGS Type	PT_threshold	UKB estimate	UKB P	AoU estimate	AoU P	AoU N
alt_log	vpgs	Pt_5e-07	0.0490274	5.75e-47	0.041538976971006114	6.1e-27	62634
alt_log	ipgs	Pt_5e-08	0.0472265	2.92e-43	0.034682596709038234	5.17e-19	62634
ast_log	ipgs	Pt_1e-07	0.0484629	2.74e-40	0.0443714	2.28e-31	69777
ast_log	vpgs	Pt_5e-08	0.0465427	5.03e-37	0.042885	3.03e-29	69777
shbg	mpgs	Pt_0.001	-0.0354089	2.35e-28	-0.047375	0.0127	2211
bilirubin_dir_log	ipgs	Pt_1e-06	0.0346984	2.42e-22	0.00841411	0.162	26342
shbg	ipgs	Pt_5e-07	0.0317227	2.57e-21	0.011186321100973574	0.557	2211
hdl	ipgs	Pt_5e-08	0.0308709	1.43e-20	0.036432291042088005	1.52e-25	62350
shbg	vpgs	Pt_1e-06	-0.0306575	2.79e-20	-0.030575	0.0821	2211
hdl	mpgs	Pt_0.05	-0.0304749	3.15e-19	-0.033466	4.64e-22	62350
alt_log	mpgs	Pt_1e-07	0.0296527	2.18e-18	0.0284988	1.2e-13	62634
hscrp_log	ipgs	Pt_5e-06	0.029516905341390953	3.57e-18	0.00745358	0.401	11278
bilirubin_dir_log	vpgs	Pt_5e-08	-0.0296962	1.45e-16	-0.00715423	0.246	26342
bilirubin_dir_log	mpgs	Pt_5e-08	-0.0293214	6.15e-16	-0.00693411	0.266	26342
hdl	vpgs	Pt_0.0001	-0.0269281	1.91e-15	-0.0294147	2.04e-17	62350
apoB	ipgs	Pt_5e-07	0.027331725250644128	4.2e-14	0.1238505351178492	0.0323	437
chol	ipgs	Pt_5e-07	0.027519699834774095	4.41e-14	0.0233108	2.56e-09	63304
tg_log	mpgs	Pt_5e-06	0.0237429	2.33e-12	0.00773174	0.0385	62937
bilirubin_tot_log	ipgs	Pt_5e-08	0.023627447235654263	3.14e-12	0.035799963885690074	4.4e-25	67624
hscrp_log	vpgs	Pt_5e-06	0.0224892	2.28e-11	-0.0112649	0.198	11278
apoB	mpgs	Pt_1e-05	0.021504923725255472	1.59e-10	0.16304207004026097	0.00114	437
apoA	ipgs	Pt_5e-07	0.0226474	3.41e-10	-0.0171467	0.8	346
bilirubin_tot_log	vpgs	Pt_5e-05	-0.0200681	3.9e-10	-0.0132291	0.000174	67624
bilirubin_tot_log	mpgs	Pt_5e-08	-0.0178191	2.72e-08	-0.0159461	7.19e-06	67624
apoA	mpgs	Pt_0.005	-0.018449	1.54e-07	-0.00906481	0.873	346
ldl	ipgs	Pt_1e-05	0.017458755370783136	1.77e-06	0.00388362	0.369	53241
vitD	mpgs	Pt_5e-07	-0.0175374	2e-06	-0.00749027	0.16	27549
tg_log	vpgs	Pt_1e-05	0.016076616271361446	3.23e-06	0.00237543	0.522	62937
vitD	vpgs	Pt_0.005	-0.0182282	4.94e-06	-0.00752854	0.148	27549
ast_log	mpgs	Pt_0.05	0.016106825384384543	7.65e-06	0.012450375580012994	0.000764	69777
vitD	ipgs	Pt_5e-08	0.015318394124221552	4.26e-05	0.0144625	0.00549	27549
apoA	vpgs	Pt_5e-05	-0.014383	4.67e-05	0.00645056	0.915	346
hba1c	mpgs	Pt_0.001	0.013273015448633952	0.000109	-0.00408189	0.32	47119
creatinine	ipgs	Pt_0.01	0.012392043190478715	0.000125	0.00147331	0.621	76321
hscrp_log	mpgs	Pt_0.005	-0.0128726	0.000182	0.012513301236983779	0.152	11278
cysC_log	ipgs	Pt_0.01	0.010905934565856822	0.00088	-0.00523089	0.908	573
tg_log	ipgs	Pt_1e-06	0.010955121625989491	0.00183	0.012617871232534175	0.000973	62937
creatinine	mpgs	Pt_5e-08	0.00835642	0.00469	0.00211557	0.483	76321
ggt_log	ipgs	Pt_5e-08	0.00938577	0.00649	0.00594918	0.645	5523
ggt_log	mpgs	Pt_0.001	0.00845411	0.0106	0.016165772841122594	0.214	5523
glu	ipgs	Pt_0.01	0.010145809205415794	0.0112	0.0087038	0.0119	75604
chol	mpgs	Pt_5e-06	0.00795364	0.0211	0.00377768	0.317	63304
hba1c	ipgs	Pt_5e-08	0.00758814	0.0337	0.00588871	0.183	47119
ggt_log	vpgs	Pt_1e-06	0.006894	0.0414	0.00661956	0.602	5523
glu	mpgs	Pt_0.0005	0.00793472	0.0453	0.00931455	0.00758	75604
ldl	mpgs	Pt_5e-05	0.00678881	0.0473	-0.00279494	0.512	53241
glu	vpgs	Pt_1e-05	0.0083785	0.0547	-0.00155558	0.636	75604
alb	mpgs	Pt_1e-05	0.00660946	0.0826	0.00196296	0.617	60512
hba1c	vpgs	Pt_0.01	0.00695257	0.162	-0.00741194	0.0537	47119
lipA_log	mpgs	Pt_0.0001	-0.00408723	0.285	0.0509464	0.347	383
alb	ipgs	Pt_0.05	0.00395479	0.311	0.00158483	0.684	60512
creatinine	vpgs	Pt_5e-05	0.00306413	0.32	9.758070500080726e-4	0.74	76321
cysC_log	mpgs	Pt_5e-07	0.0029006	0.362	-0.0163877	0.722	573
apoB	vpgs	Pt_0.005	-0.00286326	0.442	-0.0320786	0.609	437
lipA_log	ipgs	Pt_0.005	-0.00294683	0.491	-0.0153086	0.828	383
cysC_log	vpgs	Pt_0.005	-0.00218455	0.506	0.0495134	0.271	573
alb	vpgs	Pt_0.0005	-0.00253718	0.509	6.032302358088597e-4	0.876	60512
lipA_log	vpgs	Pt_0.0005	-0.00252584	0.543	-0.00755882	0.914	383
chol	vpgs	Pt_0.05	0.00219559	0.551	-8.11279e-05	0.983	63304
ldl	vpgs	Pt_0.0001	-0.000865604	0.815	-0.00663757	0.115	53241

## Sheet: ALT iPGS annotation
SNP	CHR	POS	EA	NEA	beta	P	Gene	Genic location
rs10414043	19	44912456	A	G	-0.002364	5.52651e-9	APOE;APOC1	intergenic
rs11735092	4	87305079	C	T	-0.00181051	8.57641e-11	HSD17B13	UTR3
rs12484530	22	44014113	A	G	0.00379648	8.437e-14	PARVB	intronic
rs139052	22	43931132	A	C	0.00255506	6.39361e-16	PNPLA3	intronic
rs16991199	22	43949005	G	T	0.00523493	1.10656e-8	PNPLA3;SAMM50	intergenic
rs17036160	3	12288284	T	C	-0.00258326	1.00673e-9	PPARG	intronic
rs17217098	19	19591575	A	G	0.0032791	8.11901e-9	PBX4	intronic
rs2642438	1	220796686	G	A	0.00174391	5.78681e-9	MTARC1	exonic
rs2954021	8	125469835	G	A	-0.00175974	1.26925e-10	TRIB1;LINC00861	intergenic
rs58542926	19	19268740	T	C	0.00369948	8.91387e-12	TM6SF2	exonic
rs738408	22	43928850	T	C	0.00655279	3.2546299999999997e-78	PNPLA3	exonic

[truncated: 1 more sheets: ALT MAGMA results]
